# Supplementary material for: Stapling of Peptides Potentiates the Antibiotic Treatment of Acinetobacter baumannii In Vivo
Source: Antibiotics (Basel). 2022 Feb 19;11(2):273. doi: 10.3390/antibiotics11020273 (PMC8868297; doi:10.3390/antibiotics11020273)
Supplement: Supplementary file 1 [file antibiotics-11-00273-s001.zip]

Archive with 1 entries (1 files):
- antibiotics-1591224-supplementary.pdf
